# Supplementary material for: Increased Expression of α-Hemoglobin Stabilizing Protein (AHSP) mRNA in Erythroid Precursor Cells Isolated from β-Thalassemia Patients Treated with Sirolimus (Rapamycin)
Source: J Clin Med. 2024 Apr 24;13(9):2479. doi: 10.3390/jcm13092479 (PMC11084795; doi:10.3390/jcm13092479)
Supplement: Supplementary file 1 [file jcm-13-02479-s001.zip]

Archive with 1 entries (1 files):
- jcm-2766620-supplementary.pdf
